# Supplementary material for: PPARδ Inhibits Hyperglycemia-Triggered Senescence of Retinal Pigment Epithelial Cells by Upregulating SIRT1
Source: Antioxidants (Basel). 2022 Jun 20;11(6):1207. doi: 10.3390/antiox11061207 (PMC9219651; doi:10.3390/antiox11061207)
Supplement: Supplementary file 1 [file antioxidants-11-01207-s001.zip]

Archive with 1 entries (1 files):
- antioxidants-1744255-supplementary.pdf
